# Supplementary material for: The tardigrade-derived mitochondrial abundant heat soluble protein improves adipose-derived stem cell survival against representative stressors
Source: Sci Rep. 2024 May 23;14:11834. doi: 10.1038/s41598-024-62693-w (PMC11116449; doi:10.1038/s41598-024-62693-w)
Supplement: Supplementary file 2 — Supplementary Tables. [file 41598_2024_62693_MOESM2_ESM.xlsx]

## Sheet: Fig 1
FIGURE 1A
Pearson correlation coefficient
ASC AcGFP1 SAMPLES	ASC MAHS SAMPLES
0.0924	0.8237
0.3237	0.7755
0.0534	0.7457
0.098	0.8946

## Sheet: Fig 2
FIGURE 2B
ASC AcGFP1 Cell Population (%)					ASC MAHS Cell Population (%)
DMSO DOSE (%)	TRIAL 1	TRIAL 2	TRIAL 3		DMSO DOSE (%)	TRIAL 1	TRIAL 2	TRIAL 3
1	41.8771	32.1227	22.1502		1	94.8312	68.0084	79.1394
2	40.7342	27.3977	12.7104		2	80.2732	67.8899	67.8686
2.5	38.9672	38.1531	7.96726		2.5	46.2838	46.3844	45.7196
3	3.38925	2.82063	4.20064		3	28.3803	19.3779	30.7638
3.5	3.15487	2.6164	3.81003		3.5	12.1853	21.9916	17.4922
4	2.32534	2.75164	3.61782		4	5.99481	9.00854	18.4202
5	3.32341	2.83443	4.02703		5	3.37184	3.80903	6.02442

## Sheet: Fig 3
FIGURE 3B
ASC AcGFP1 Cell Survival (%)								ASC MAHS Cell Survival (%)
NEEDLE GAUGE	TRIAL 1	TRIAL 2	TRIAL 3	TRIAL 4	TRIAL 5	TRIAL 6		NEEDLE GAUGE	TRIAL 1	TRIAL 2	TRIAL 3	TRIAL 4	TRIAL 5	TRIAL 6
18	95.6787	95.2754	93.5141	99.2444	98.7352	98.694		18	97.3609	97.6071	95.8217	99.4547	96.1687	98.9385
27	42.3335	52.7447	47.9527	75.9451	60.2316	68.9578		27	92.1496	97.0333	61.872	84.0773	83.2204	98.6366
32	39.0014	57.5329	42.1921	44.7394	49.8628	48.0892		32	81.3895	80.7518	60.2214	98.8975	97.7193	97.7766
34	36.3242	11.5368	36.4512	58.3045	28.2393	27.8067		34	53.8618	17.163	53.293	69.9141	88.9167	85.5796

## Sheet: Fig 4
FIGURE 4B
ASC AcGFP1 Cell Population (%)					ASC MAHS Cell Population (%)
MEDIA DOSE (%)	TRIAL 1	TRIAL 2	TRIAL 3		MEDIA DOSE (%)	TRIAL 1	TRIAL 2	TRIAL 3
30	13.4045	5.45958	14.2804		30	78.2553	71.5593	64.9493
20	8.22596	6.84834	8.99748		20	31.9518	28.5608	32.0038
10	7.04323	7.75366	4.25189		10	4.54426	9.80932	5.82544

## Sheet: Fig 5
FIGURE 5B
ALP Expression (Raw % Area)
ASC AcGFP1 SAMPLES	ASC MAHS SAMPLES
15.6878	96.3496
10.5958	81.9304
11.1362	80.3927

## Sheet: Fig 6
FIGURE 6B
ASC AcGFP1 BODIPY Expression (Raw % Area)						ASC MAHS BODIPY Expression (Raw % Area)
DAY	TRIAL 1	TRIAL 2	TRIAL 3			DMSO DOSE (%)	TRIAL 1	TRIAL 2	TRIAL 3
7	6.4158	5.6716	6.5558			7	3.2912	2.033	2.3857
14	12.6809	13.6435	12.0161			14	3.0958	3.5643	2.9762

## Sheet: Fig 7
FIGURE 7B
ASC AcGFP1 Basal BODIPY Expression (Raw % Area)						ASC MAHS Basal BODIPY Expression (Raw % Area)
GLUCOSE DOSE (mM)	TRIAL 1	TRIAL 2	TRIAL 3			GLUCOSE DOSE (mM)	TRIAL 1	TRIAL 2	TRIAL 3
0	3.0963	3.86397	2.87534			0	3.65522	3.87543	3.34933
5	3.55869	3.98305	4.6015			5	7.13073	7.28622	10.5938
10	5.3262	5.37908	5.44012			10	9.369	8.50281	7.75103
20	6.76665	7.16468	6.54462			20	12.3735	13.0532	14.57
30	7.95918	7.76238	7.50552			30	13.7219	14.725	14.2806
40	8.40002	7.68453	8.44331			40	18.0612	14.7898	16.8559
ASC AcGFP1 Adipo BODIPY Expression (Raw % Area)						ASC MAHS Adipo BODIPY Expression (Raw % Area)
GLUCOSE DOSE (mM)	TRIAL 1	TRIAL 2	TRIAL 3			GLUCOSE DOSE (mM)	TRIAL 1	TRIAL 2	TRIAL 3
0	8.24198	8.89044	8.46724			0	6.52268	7.39461	6.74474
5	8.27013	8.71865	8.87446			5	9.89008	10.2773	8.19022
10	8.39729	8.6414	9.0915			10	10.3729	8.44091	11.5716
20	8.5078	13.4492	13.9676			20	13.6855	14.6881	13.4638
30	15.3526	10.7443	14.866			30	13.5896	13.3079	14.596
40	9.71811	13.1854	14.4494			40	14.2602	14.5959	17.7485

## Sheet: Fig 8
FIGURE 8B
ASC AcGFP1 Basal BODIPY Expression (Raw % Area)						ASC MAHS Basal BODIPY Expression (Raw % Area)
GLUCOSE DOSE (mM)	TRIAL 1	TRIAL 2	TRIAL 3			GLUCOSE DOSE (mM)	TRIAL 1	TRIAL 2	TRIAL 3
0	6.04476	5.2846	5.3781			0	7.89126	8.86334	9.42815
5	12.1327	11.4419	11.8986			5	14.187	13.5252	13.6561
10	16.1669	17.66	15.7723			10	17.5728	18.2112	19.0077
20	20.0011	20.0731	20.5219			20	23.8993	23.6576	20.7393
30	22.69	22.6991	22.0869			30	22.9783	23.8242	24.3209
40	22.6758	20.7867	20.6606			40	23.0325	23.5283	22.0377
ASC AcGFP1 Adipo BODIPY Expression (Raw % Area)						ASC MAHS Adipo BODIPY Expression (Raw % Area)
GLUCOSE DOSE (mM)	TRIAL 1	TRIAL 2	TRIAL 3			GLUCOSE DOSE (mM)	TRIAL 1	TRIAL 2	TRIAL 3
0	9.1573	9.93711	10.8195			0	8.17839	8.95816	8.18674
5	18.1301	17.8734	19.0585			5	17.5248	13.6068	14.7277
10	19.4609	21.9538	19.6514			10	15.7661	12.4518	15.7583
20	27.5865	24.9852	28.5018			20	16.5941	18.5036	17.7576
30	26.9879	26.8261	28.4098			30	19.2417	19.107	21.0677
40	24.1878	25.6999	27.8335			40	18.6491	21.1151	21.3705

## Sheet: Fig S1
FIGURE S4B
ASC AcGFP1 Cell Survival (%)					ASC MAHS Cell Survival (%)
MEDIA DOSE (%)	TRIAL 1	TRIAL 2	TRIAL 3		MEDIA DOSE (%)	TRIAL 1	TRIAL 2	TRIAL 3
100	86.9807	97.1036	96.1935		100	96.4318	98.5148	99.1777
30	92.6866	89.6165	88.4497		30	98.1023	98.7486	93.9452
20	96.3199	87.1955	93.6717		20	92.7775	96.9405	95.832
10	84.902	86.6569	86.9801		10	95.6243	94.6096	86.7178
FIGURE S4C
ASC AcGFP1 Live Cell Counts (Cells/cm^2)					ASC MAHS Live Cell Counts (Cells/cm^2)
MEDIA DOSE (%)	TRIAL 1	TRIAL 2	TRIAL 3		MEDIA DOSE (%)	TRIAL 1	TRIAL 2	TRIAL 3
100	56708.4	56735.8	55970.5		100	56658.9	55163.2	56241.1
30	6926.32	2835.79	8954.74		30	44760	38527.4	35871.6
20	4535.79	3687.37	5036.84		20	18696.8	15983.2	19121.1
10	3436.84	2268.42	3981.05		10	3965.26	4964.21	2811.58

## Sheet: Fig S2
FIGURE S2B
ASC AcGFP1 Cell Survival (%)					ASC MAHS Cell Survival (%)
DMSO DOSE (%)	TRIAL 1	TRIAL 2	TRIAL 3		DMSO DOSE (%)	TRIAL 1	TRIAL 2	TRIAL 3
0	97.1872	87.9322	95.1353		0	98.8125	98.9143	96.1389
1	97.8844	90.4588	93.7399		1	94.8027	90.065	91.7848
3.5	96.2178	92.5458	87.3378		3.5	88.8117	90.6863	90.3256
FIGURE S2C
ASC AcGFP1 Live Cell Counts (Cells/cm^2)					ASC MAHS Live Cell Counts (Cells/cm^2)
DMSO DOSE (%)	TRIAL 1	TRIAL 2	TRIAL 3		DMSO DOSE (%)	TRIAL 1	TRIAL 2	TRIAL 3
0	57433.7	59862.1	56976.8		0	56974.7	57444.2	57743.2
1	22972.6	18268.4	13981.1		1	53965.3	38487.4	45038.9
3.5	1701.05	1746.32	2596.84		3.5	6963.16	12636.8	10970.5

[truncated: 2 more sheets: Fig S3, Fig S4]
